# Supplementary material for: Isolation and Characterization of Commensal Bifidobacteria Strains in Gut Microbiota of Neonates Born Preterm: A Prospective Longitudinal Study
Source: Microorganisms. 2022 Mar 18;10(3):654. doi: 10.3390/microorganisms10030654 (PMC8951322; doi:10.3390/microorganisms10030654)
Supplement: Supplementary file 1 [file microorganisms-10-00654-s001.zip]

Archive with 1 entries (1 files):
- microorganisms-1570881-supplementary.pdf
